# Supplementary material for: Evidence of thermophilization in Afromontane forests
Source: Nat Commun. 2024 Jul 10;15:5554. doi: 10.1038/s41467-024-48520-w (PMC11236992; doi:10.1038/s41467-024-48520-w)
Supplement: Supplementary file 4 — Source Data [file 41467_2024_48520_MOESM4_ESM.xlsx]

## Sheet: Fig2
Site	MAT	CTI	CTI.ba
BWI	16.02	18.4998	19.3041
BWI	19.705	21.0484	21.0175
BWI	14.8	17.6535	17.9905
BWI	14.15	16.8559	16.9657
BWI	17.01	18.5979	19.1224
UDZ	21.8	19.5955	20.115
UDZ	21.8	19.4599	19.4063
UDZ	23.69	22.1059	21.9293
UDZ	24.94	22.738	22.0064
UDZ	20.025	20.3746	20.7419
UDZ	19.99	19.624	19.457
VRU	11.21	16.1926	16.4751
VRU	11.41	16	16
VRU	8.83	15.5445	15.5762
VRU	14.245	17.0852	17.1057
VRU	13.475	16.4805	16.4737
VRU	11.695	15.9676	15.8842

## Sheet: Fig3
CTI_Stem	CTI_BA	Year	Plot	Site
0	0	2009.95	BWI-01	BWI
0.00721923	-0.0268788	2017.06	BWI-01	BWI
-0.0118037	-0.0341341	2021.65	BWI-01	BWI
0	0	2010.04	BWI-02	BWI
0.0600067	0.0840011	2017.16	BWI-02	BWI
0.135755	0.161313	2021.63	BWI-02	BWI
0	0	2010.21	BWI-03	BWI
0.0234209	-0.0800649	2017.09	BWI-03	BWI
0.049537	-0.0928372	2021.64	BWI-03	BWI
0	0	2010.1	BWI-04	BWI
0.0208571	0.0257604	2017.11	BWI-04	BWI
0.0294812	0.0759997	2021.72	BWI-04	BWI
0	0	2010.11	BWI-05	BWI
0.0861343	0.0905725	2017.19	BWI-05	BWI
0.292984	0.237507	2021.66	BWI-05	BWI
0	0	2010.8	UDZ-01	UDZ
-0.0283479	-0.0754058	2014.8	UDZ-01	UDZ
-0.00833483	-0.0927551	2020.91	UDZ-01	UDZ
0	0	2010.79	UDZ-02	UDZ
0.00725475	0.0156332	2014.81	UDZ-02	UDZ
0.03708	0.0593791	2020.92	UDZ-02	UDZ
0	0	2010.79	UDZ-03	UDZ
0.0232924	0.0303754	2014.88	UDZ-03	UDZ
0.0348438	0.0444173	2020.88	UDZ-03	UDZ
0	0	2010.88	UDZ-04	UDZ
0.00500381	-0.00381207	2014.88	UDZ-04	UDZ
0.00279796	-0.0274014	2020.89	UDZ-04	UDZ
0	0	2010.9	UDZ-05	UDZ
0.0239123	0.0381318	2014.91	UDZ-05	UDZ
0.019248	0.00531913	2020.87	UDZ-05	UDZ
0	0	2010.9	UDZ-06	UDZ
0.0198869	-0.0107119	2014.9	UDZ-06	UDZ
0.0510497	0.00908961	2020.86	UDZ-06	UDZ
0	0	2015.11	VRU-01	VRU
-0.00366637	-0.00540872	2017.03	VRU-01	VRU
0.0205185	-0.020981	2021.73	VRU-01	VRU
0	0	2014.92	VRU-02	VRU
0	0	2016.92	VRU-02	VRU
0	0	2022.46	VRU-02	VRU
0	0	2014.97	VRU-03	VRU
0.0020065	0.0109933	2016.93	VRU-03	VRU
0.085672	0.0430966	2022.46	VRU-03	VRU
0	0	2015.04	VRU-04	VRU
0.000134516	-0.00140653	2016.95	VRU-04	VRU
-0.0063825	-0.0147056	2022.48	VRU-04	VRU
0	0	2015.01	VRU-05	VRU
-1.69e-05	0.0143487	2016.94	VRU-05	VRU
0.0231979	0.0184295	2022.47	VRU-05	VRU
0	0	2015.1	VRU-06	VRU
0.00715639	-0.00557428	2016.94	VRU-06	VRU
0.0175326	0.00475106	2022.47	VRU-06	VRU

## Sheet: Fig4
DeltaCTI_stem	Recruit_stem	Mortality_stem	DeltaCTI_ba	Recruit_ba	Growth_ba	Mortality_ba	Site
0.0117091	0.00297956	0.00872955	0.0139135	0.00506808	-0.00444595	0.0132914	BWI
0.00253667	0.00636457	-0.0038279	0.0065393	0.00578969	-0.00389974	0.00464934	BWI
0.0253644	0.0209234	0.00444104	0.0205616	0.00902555	-0.0011857	0.0127217	BWI
-0.00100852	-0.0141808	0.0131723	-0.00291645	-0.00980955	0.00583064	0.00106246	BWI
0.0043328	-0.00135692	0.00568973	-0.00812011	-0.00815273	0.00603407	-0.00600145	BWI
-0.000824088	6.71e-05	-0.000891197	-0.00917096	-0.00571281	0.00337883	-0.00683698	UDZ
0.00345245	0.00379918	-0.000346728	0.00440102	0.00264356	-0.00196281	0.00372027	UDZ
0.00309947	-0.00325311	0.00635258	-0.00316934	-0.00480151	0.00357702	-0.00194484	VRU
0	0	0	0	0	0	0	VRU
0.0114489	0.000408518	0.0110404	0.00575927	-0.000666635	0.000719568	0.00570633	VRU
-0.000857056	-0.000290418	-0.000566638	-0.0019747	-0.000525186	0.000414998	-0.00186452	VRU
0.00311172	0.000618471	0.00249325	0.00247209	2.11e-05	0.000192585	0.0022584	VRU
0.00365788	0.00123654	0.00242134	0.00585766	0.00169088	-0.00168816	0.00585494	UDZ
0.00237731	0.00106851	0.00130879	0.000644211	0.000950027	-0.000552489	0.000246673	VRU
0.00512521	0.000162365	0.00496285	0.000912566	-0.00286393	0.00286326	0.000913241	UDZ
0.00193059	0.00601427	-0.00408368	0.000533513	0.00878493	-0.0068495	-0.00140192	UDZ
0.000279433	-4.31e-05	0.00032258	-0.00273658	-0.00392847	0.00164759	-0.000455701	UDZ

## Sheet: FigS1
DeltaCTI	LCL	UCL	Slope_with_elevation	R2_with_elevation	Species_included	Proportion_stems_included	Threshold_number_records	Climate_data_source	Year cutoff
0.00387082	0.00131029	0.00643135	-0.00243013	0.922996	178	0.963667	0	Worldclim	All
0.00412959	0.0017589	0.00650028	-0.00257117	0.919223	178	0.963667	0	Chelsa	All
0.00332044	7.98e-05	0.00656107	-0.00261566	0.934595	178	0.963667	0	Worldclim	Post 1980
0.00322063	0.000324241	0.00611703	-0.00283961	0.935444	178	0.963667	0	Chelsa	Post 1980
0.00424309	0.000789209	0.00769697	-0.00239573	0.918828	166	0.930098	10	Worldclim	All
0.00445508	0.0010981	0.00781205	-0.00253477	0.914699	166	0.930098	10	Chelsa	All
0.00256822	-0.00123323	0.00636966	-0.00244443	0.917851	149	0.869519	10	Worldclim	Post 1980
0.00252157	-0.00104429	0.00608744	-0.00267651	0.918512	149	0.869519	10	Chelsa	Post 1980
0.0024342	-0.00108122	0.00594961	-0.00233605	0.893708	128	0.801319	30	Worldclim	All
0.00263795	-0.00086917	0.00614507	-0.00251577	0.900481	128	0.801319	30	Chelsa	All
0.00362782	-0.000399949	0.00765558	-0.00227099	0.811724	88	0.52359	30	Worldclim	Post 1980
0.00404765	-0.000162964	0.00825827	-0.00251032	0.830244	88	0.52359	30	Chelsa	Post 1980

## Sheet: FigS2ab
Site	CPI	Bio12	Altitude
BWI	1963.37	1939.4	2084
BWI	1867.86	1476.4	1511
BWI	2016.22	1980.4	2353
BWI	2192.59	1926.4	2374
BWI	2104.95	2090.2	1921
UDZ	1658.12	1967.9	1124
UDZ	1747.45	1967.9	1124
UDZ	1721.64	2219.6	670
VRU	2171.6	1762.9	2891
VRU	2182.41	2349.7	3017
VRU	2225.28	2312.1	3388
VRU	2247.64	1856.6	2472
UDZ	1882.5	1862.5	610
VRU	2066.11	2140.4	2576
VRU	2187.47	2318.5	2940
UDZ	1781.16	1671.6	1523
UDZ	1817.8	2078.5	1456

## Sheet: FigS2c
Site	DeltaCPI	Recruit	Mortality
BWI	-2.37503	0.896614	-3.27165
BWI	-0.800905	-0.211966	-0.588939
BWI	-7.32012	-2.73165	-4.58847
BWI	-6.36333	-2.18854	-4.17479
BWI	0.809688	0.540005	0.269682
UDZ	-0.316183	0.483955	-0.800138
UDZ	0.121216	-0.523301	0.644516
VRU	-1.28981	-1.25198	-0.0378305
VRU	0	0	0
VRU	-1.07754	-0.0384488	-1.03909
VRU	-0.552728	0.0435038	-0.596231
VRU	1.22542	0.358783	0.866637
UDZ	-0.653916	-0.544035	-0.109881
VRU	-0.749608	0.0207646	-0.770373
UDZ	1.3431	0.850082	0.49302
UDZ	2.07081	0.0361364	2.03467
UDZ	-0.0117764	0.0985252	-0.110302

## Sheet: FigS2d
Plot	years	Site	CPI_index
BWI-01	2009.95	BWI	0
BWI-02	2010.04	BWI	0
BWI-04	2010.1	BWI	0
BWI-05	2010.11	BWI	0
BWI-03	2010.21	BWI	0
UDZ-02	2010.79	UDZ	0
UDZ-03	2010.79	UDZ	0
UDZ-01	2010.8	UDZ	0
UDZ-04	2010.88	UDZ	0
UDZ-06	2010.9	UDZ	0
UDZ-05	2010.9	UDZ	0
UDZ-01	2014.8	UDZ	-1.76914
UDZ-02	2014.81	UDZ	-3.4839
UDZ-03	2014.88	UDZ	3.54646
UDZ-04	2014.88	UDZ	-0.483796
UDZ-06	2014.9	UDZ	2.45948
UDZ-05	2014.91	UDZ	14.5688
VRU-02	2014.92	VRU	0
VRU-03	2014.97	VRU	0
VRU-05	2015.01	VRU	0
VRU-04	2015.04	VRU	0
VRU-06	2015.1	VRU	0
VRU-01	2015.11	VRU	0
VRU-02	2016.92	VRU	0
VRU-03	2016.93	VRU	-0.188847
VRU-05	2016.94	VRU	0.968743
VRU-06	2016.94	VRU	0.0169247
VRU-04	2016.95	VRU	0.0357398
VRU-01	2017.03	VRU	-2.90223
BWI-01	2017.06	BWI	-84.8691
BWI-03	2017.09	BWI	2.80649
BWI-04	2017.11	BWI	-5.10058
BWI-02	2017.16	BWI	-18.6476
BWI-05	2017.19	BWI	-40.4603
UDZ-06	2020.86	UDZ	13.378
UDZ-05	2020.87	UDZ	20.646
UDZ-03	2020.88	UDZ	1.22337
UDZ-04	2020.89	UDZ	-0.117917
UDZ-01	2020.91	UDZ	-3.19787
UDZ-02	2020.92	UDZ	-6.62874
BWI-02	2021.63	BWI	-27.5362
BWI-03	2021.64	BWI	9.25716
BWI-01	2021.65	BWI	-74.4764
BWI-05	2021.66	BWI	-84.5547
BWI-04	2021.72	BWI	-9.30811
VRU-01	2021.73	VRU	-8.53855
VRU-02	2022.46	VRU	0
VRU-03	2022.46	VRU	-8.06325
VRU-05	2022.47	VRU	9.13551
VRU-06	2022.47	VRU	-5.52836
VRU-04	2022.48	VRU	-4.11616

## Sheet: FigS3
PlotCode	Mortality	Recruitment	Growth	Net_change
BWI-02	-1.76075	0.243653	2.18317	0.666071
BWI-04	-1.04705	0.121613	2.36024	1.4348
BWI-05	-2.34015	0.370669	1.49981	-0.469676
BWI-01	-0.510715	0.139686	1.8034	1.43237
BWI-03	-1.76592	0.362116	2.23568	0.831882
UDZ-01	-2.97315	0.335066	3.02591	0.387824
UDZ-03	-1.55144	0.105444	3.1162	1.6702
VRU-01	-1.60624	0.111827	2.24792	0.753512
VRU-02	-0.0412498	0.00645833	0.634835	0.600044
VRU-03	-0.266611	0.0485118	0.716206	0.498106
VRU-04	-0.501352	0.0420741	0.838611	0.379333
VRU-05	-0.245159	0.0325879	1.13098	0.918411
UDZ-02	-1.46972	0.142371	2.15817	0.830817
VRU-06	-0.276061	0.1281	1.73782	1.58986
UDZ-06	-0.911397	0.12312	2.11333	1.32505
UDZ-05	-1.30629	0.182545	3.23383	2.11008
UDZ-04	-0.859729	0.317708	1.8111	1.26908

## Sheet: Fig.S4
Topt	SC
21.5125	0
20.68	3
21.5111	0
24.5858	0
22.5324	0
22.5324	0
21.5125	0
24.1556	0
22.5324	0
18.7111	0
21.5125	1
21.5125	1
18.7111	0
18.7111	0
18.7111	0
24.7239	0
21.5125	0
19.7941	0
24.1556	1
21.5125	0
22.5324	0
19.2571	0
21.5125	0
24.1556	0
21.5125	1
21.5125	1
19.7941	0
24.1556	0
19.3459	0
24.1556	0
24.1556	0
23.5908	1
18.7111	0
23.83	0
23.5908	0
20.6851	0
21.7038	0
20.6851	1
21.5125	0
21.5111	1
19.0073	0
24.4494	0
18.7111	0
19.3806	0
21.6373	2
21.5346	1
19.7941	0
24.1556	0
21.5111	0
21.5111	0
24.1556	0
21.5111	0
21.5125	1
23.7229	0
21.5111	1
21.5111	1
21.5125	0
23.9126	0
21.5125	0
20.6851	3
21.5111	2
21.5111	0
21.5346	0
18.7111	0
23.9126	0
22.506	0
24.1556	0
21.5125	1
18.7111	0
24.5142	0
24.5142	0
21.5111	0
20.6851	0
20.6851	0
17.8315	0
24.5142	0
21.5111	1
24.1556	0
21.6373	0
23.3274	0
20.6851	1
21.6145	0
20.6851	2
17.8315	0
23.7352	0
18.7111	0
21.6373	0
19.0073	0
20.68	2
20.6851	0
18.7111	0
20.6851	0
21.5111	0
19.0073	0
20.6851	0
21.5111	0
18.7111	0
19.7941	2
20.68	1
24.5142	0
18.7111	0
20.6851	0
21.6373	0
24.6958	0
24.1556	0
18.7111	1
24.1556	0
23.0648	1
24.1556	0
23.0648	0
20.6851	0
24.6958	0
24.6958	0
20.6851	1
24.1556	0
20.6851	2
19.7941	0
18.7111	0
23.5908	0
19.7941	0
20.6851	2
20.6851	0
18.7111	0
18.7111	0
21.6373	0
20.68	2
23.5908	0
21.5111	1
21.5111	0
20.6851	1
19.0073	0
20.6851	0
18.7111	0
19.0073	0
21.5346	0
24.1556	0
21.5125	0
21.5111	0
23.83	0
21.5111	0
21.5111	0
19.0073	0
21.5111	0
21.5125	0
21.5111	0
21.7038	0
20.6851	0
24.1556	0
20.6851	1
21.5111	0
21.5111	1
24.1556	0
21.6373	0
18.7111	0
24.5142	0
19.7941	2
20.68	0
20.68	1
20.68	2
21.5111	0
21.5111	0
24.5142	0
21.5111	0
21.5111	1
21.5111	0
24.5858	0
18.7111	1
21.5125	0
21.6373	0
21.5125	0
21.5125	1
23.0648	2
19.2438	0
21.7038	0
21.5125	0
18.7111	0
24.6958	0
21.5125	0
23.7352	2
23.9126	0
21.5125	0
18.7111	0
23.7352	3
21.5125	0
18.7111	0
21.5346	0
24.5858	0
23.7352	2
21.6373	0
24.1556	0
21.5125	0
17.898	0
18.7111	0
21.5346	0
18.0026	1
20.68	1
20.6851	0
21.5111	0
21.5111	1
18.0026	0
19.7941	0
24.5142	0
18.0026	0
24.1556	0
20.6851	0
18.7111	1
24.1556	1
21.5125	0
19.0073	0
18.5808	0
21.5111	0
19.0073	0
21.5346	1
19.0073	0
18.7111	0
18.7111	0
19.3459	1
17.898	1
18.7111	0
20.68	1
21.5111	1
18.7111	0
21.5125	0
21.7038	0
21.6373	0
24.1556	1
24.1556	0
21.5111	0
21.5111	0
19.3459	1
19.3459	0
20.6851	0
20.6851	0
23.83	0
23.5908	0
18.7111	0
24.1556	0
16.8638	1
23.0648	0
21.6373	0
24.1556	0
18.7111	1
21.5346	0
23.5908	0
24.1556	0
18.0026	0
22.5324	0
23.3274	0
20.6851	2
24.6958	0
23.0648	1
18.7111	0
18.0026	0
24.1556	0
20.68	0
22.5324	0
21.5111	0
24.1556	0
21.5111	0
20.6851	1
18.4819	0
23.9126	0
19.0073	0
18.0026	0
21.5111	0
18.7111	0
19.7941	0
18.7111	0
21.5111	0
20.6851	0
24.1556	0
21.5111	0
18.0026	0
20.6851	0
20.68	0
20.6851	0
19.7941	2
20.6851	0
19.0073	0
20.6851	0
20.6851	0
19.0073	0
19.0073	0
21.5111	0
20.6851	0
20.6851	0
21.5111	0
20.68	0
21.6373	0
23.7352	2
21.5111	0
19.7941	0
20.6851	0
18.0026	1
18.7111	0
20.68	1
20.6851	2
20.6851	1
24.5142	0
20.6851	1
20.68	0
21.6373	0
20.6851	0
21.5125	0
18.7111	0
24.1556	0
20.6851	0
18.7111	0
21.5111	0
22.5324	0
18.0026	1
24.1556	0
18.7111	0
23.9126	0
20.6851	1
21.5111	0
21.5111	0
21.5111	0
21.6373	0
20.6851	1
18.7111	0
20.6851	1
18.7111	0
21.5111	0
18.0026	0
23.83	0
19.7941	0
21.5111	0
19.0073	0
19.0073	0
21.5111	0
21.5111	0
18.7111	0
18.7111	0
20.6851	1
23.7352	2
21.5111	0
24.1556	0
20.6851	0
20.6851	0
24.1556	1
18.0026	0
20.6851	2
20.6851	1
21.6373	0
18.7111	0
20.6851	0
21.5111	1
21.5111	0
21.5125	0
21.6373	0
22.5324	0
24.1556	0
19.7941	1
20.68	1
21.5111	0
20.6851	0
18.0026	0
18.0026	0
21.5111	0
20.6851	0
18.0026	0
19.0073	0
20.6851	0
18.7111	1
18.0026	0
20.6851	0
21.5111	0
20.6851	0
19.0073	0
18.0026	1
21.5111	1
21.5125	0
20.6851	1
20.6851	0
24.1556	0
21.5111	0
20.6851	1
21.6373	0
21.6373	1
21.5346	0
21.6373	0
21.5111	0
21.5346	1
21.5111	0
21.5111	0
24.5142	0
21.5125	0
21.5111	0
21.5111	0
24.7239	0
21.5111	0
21.5125	0
21.5111	0
21.5346	0
24.1556	0
20.6851	0
20.6851	0
21.5125	0
21.5111	0
20.9491	0
21.5111	0
19.0073	0
18.7111	0
21.5111	1
20.6851	0
18.7111	0
18.7111	0
20.6851	1
18.7111	0
21.5111	0
18.7111	0
20.68	2
21.5111	0
20.6851	1
18.217	0
23.5908	1
21.5125	0
23.0648	0
21.5111	0
21.5111	1
21.5111	0
21.5111	0
21.5111	0
21.5111	0
21.7038	0
21.6373	0
20.6851	1
23.0648	0
21.5111	0
18.7111	0
20.6851	0
21.5111	1
20.6851	0
17.6797	0
21.5125	0
21.5125	0
20.6851	1
18.7111	1
20.68	2
19.7941	0
20.6851	1
20.6851	0
19.3806	0
21.5111	1
17.898	0
20.6851	1
21.6373	0
21.5111	1
21.6373	1
21.6373	0
21.5111	0
21.5111	1
21.5111	0
18.0026	0
18.0026	0
21.5111	0
21.5111	0
21.5111	0
18.0026	1
18.0026	0
18.7111	0
18.7111	0
18.7111	0
20.68	0
20.68	0
20.68	1
21.5111	0
19.7941	2
16.7418	0
22.5324	0
21.5111	0
21.6373	0
22.5324	0
21.5111	0
20.6851	1
20.68	2
19.7941	1
18.7111	0
18.0026	0
20.6851	0
23.5908	0
16.7418	0
18.7111	0
18.7111	0
16.7418	0
21.5125	0
24.1556	0
18.0026	1
20.6851	0
20.6851	1
20.6851	1
20.6851	0
18.7111	0
19.7941	0
18.4819	0
18.7111	0
21.5111	0
21.5111	0
16.7418	0
18.7111	0
23.7352	0
21.5111	0
23.7352	0
21.5111	0
21.5111	0
20.9491	0
21.5111	0
24.8609	1
20.6851	1
20.6851	0
19.7941	0
21.5111	0
20.68	1
20.6851	0
20.6851	0
20.6851	0
21.5111	0
21.5111	0
21.5111	0
21.5111	0
18.7111	1
18.7111	0
18.7111	0
18.7111	0
20.6851	2
21.6145	1
18.5808	1
18.5808	0
22.506	0
22.2559	0
16.8638	3
18.5808	0
22.2559	0
24.4826	3
21.8532	0
23.1938	0
22.2559	0
24.4826	0
24.4826	2
22.2559	0
22.2559	0
22.2559	0
22.506	0
22.2559	0
19.5563	0
21.5125	0
16.9143	0
21.6145	3
18.5808	2
19.3806	0
22.2559	0
19.7941	1
22.2559	0
19.7941	0
16.8271	3
21.6145	3
24.4826	1
21.5125	0
16.9143	0
16.8271	1
16.8271	0
24.4826	1
21.5125	0
19.7941	2
16.5123	0
24.4826	1
16.8271	0
21.5125	0
16.0404	0
18.5808	0
18.5808	0
16.8271	0
16.8271	1
21.5125	0
16.5123	0
16.5123	0
16.0404	0
16.0404	0
16.8271	2
16.9143	0
16.0404	0
16.0404	0
16.0404	0
16.5123	1
16.0404	0
16.8271	0
16.8271	0
16.0404	0
16.0404	0
16.0404	0
22.1768	3
16.8271	2
16.8271	1
16.0404	0
16.0404	0
16.8271	1
16.0404	0
16.5123	0
16.8271	1
16.0404	0
16.8271	1
16.8271	1
16.0404	0
16.9143	0
16.5123	0
16.0404	0
16.5123	0
19.5563	0
16.0404	0
16.0404	1
16.0404	0
16.8271	1
16.0404	0
16.8271	0
16.0404	0
16.8271	0
16.0404	0
16.8271	0
16.8271	1
16.5123	0
16.0404	0
16.9143	0
16.8271	1
16.0404	0
16.0404	0
16.8271	0
16.0404	0
16.8271	1
16.0404	0
16.8271	0
21.8532	0
19.7941	0
19.7941	1
21.6138	1
21.6145	1
21.8532	0
19.7941	1
22.2559	0
21.8532	0
19.7941	2
16.8271	1
16.5123	0
16.8271	0
16.8271	1
16.9143	0
16.0404	0
16.8271	0
16.8271	2
16.9143	0
16.8271	0
16.0404	0
16.9143	0
16.8271	0
16.8271	2
16.0404	0
16.0404	0
16.8271	1
16.0404	0
16.9143	0
16.0404	0
19.7941	0
16.6324	1
16.6324	0
16.0404	0
23.1929	0
16.6324	0
16.8271	0
16.0404	0
21.6138	0
21.6138	0
16.0404	1
21.6138	0
16.0404	0
16.8271	1
16.8271	1
16.8271	0
17.8811	0
16.8271	1
16.5123	0
16.8271	1
16.0404	0
23.1938	0
16.8271	0
23.1938	1
16.8271	0
16.0404	0
16.0404	0
21.6138	0
16.0404	0
16.8271	1
16.8271	1
16.8271	0
16.0404	0
19.7941	0
16.9143	0
24.9987	0
16.0404	0
16.0404	0
16.0404	0
16.8271	0
16.8271	0
16.0404	0
16.0404	0
16.0404	0
16.5123	0
16.8271	0
16.0404	0
16.8271	1
16.0404	0
16.8271	1
23.1929	0
19.7941	0
18.5808	0
16.9143	0
16.8271	0
16.0404	0
16.9143	0
16.8271	2
16.0404	0
21.6138	1
19.7941	0
16.9143	0
16.0404	0
16.5123	0
16.9143	0
16.5123	0
16.5123	0
16.8271	1
22.1768	2
16.0404	0
16.6324	0
16.8271	1
16.0404	0
16.8271	2
16.0404	0
16.0404	0
16.8271	1
16.0404	0
16.9143	0
16.0404	0
21.5125	0
16.0404	0
16.5269	0
16.5269	0
16.5269	0
16.6383	0
16.5269	0
16.5269	1
16.5123	0
16.5269	0
16.5269	2
16.5269	1
16.6383	0
16.5269	0
16.5269	0
16.6383	0
16.5269	0
23.1646	3
16.9143	0
16.9143	0
16.9143	0
16.9143	0
16.8271	0
16.8271	0
16.5269	0
16.5269	0
16.5269	0
16.5269	0
16.5269	0
16.5269	0
16.5269	0
16.5269	0
16.5269	0
16.5269	0
16.5269	0
17.6797	0
17.6797	0
16.5269	0
16.5269	0
16.5269	0
16.5269	0
16.5269	0
19.4833	0
16.5269	0
16.5269	0
16.5269	0
16.5269	0
16.5269	0
16.5269	0
16.6383	0
16.5269	0
17.6797	0
16.5269	0
17.8811	0
16.5269	0
16.9143	0
16.9795	2
16.5269	0
16.9143	0
16.5269	0
17.4148	2
17.4148	2
17.4148	3
16.9143	0
16.5269	0
15.7411	0
16.1092	0
16.5269	0
16.5269	0
17.4148	2
16.6383	0
16.6383	0
17.4148	1
17.4148	1
17.4148	2
16.5269	0
16.9795	1
16.5269	0
16.9795	1
17.4148	1
16.5269	0
17.4148	2
16.5269	0
16.9143	0
16.5269	0
16.5269	0
16.5269	0
17.4148	2
16.9143	0
16.5269	0
16.5269	0
17.4148	1
16.5269	0
16.9795	1
16.5269	0
21.6138	0
16.5269	0
16.6383	0
15.7411	0
16.5123	0
16.5269	1
16.6383	0
16.5269	0
19.4833	0
16.5269	0
16.5269	0
16.5269	1
15.7411	0
16.5269	0
16.5269	0
15.7411	0
16.9143	0
16.5269	0
16.6383	0
15.7411	0
16.5269	0
17.4148	1
16.5269	0
16.5269	0
15.7411	0
16.5269	0
16.5269	0
19.4833	0
15.7411	0
16.5269	0
16.6383	0
16.1092	0
16.6383	0
16.5269	0
16.5269	0
16.5269	0
16.5269	0
16.5269	0
16.5269	0
16.6383	0
16.6383	0
16.6383	0
16.5269	0
16.6383	0
16.5269	0
17.6797	0
16.5269	1
16.6383	0
16.5269	0
16.5269	0
16.5269	0
16.6383	0
16.6383	0
16.5269	0
16.5269	0
16.6383	0
16.5269	0
16.6383	0
16.5269	0
16.5269	0
16.5269	0
16.5269	0
16.5269	0
16.5269	0
16.5269	0
16.5269	0
16.5269	0
16.5269	0
16.5269	0
16.5269	0
16.5269	0
16.5269	0
16.5269	0
16.5269	0
16.5269	0
16.5269	0
16.9795	2
16.9795	1
16.9795	1
22.506	0
22.506	0
22.506	0
16.5269	0
16.5269	0
17.4148	2
17.4148	2
16.9795	1
16.9795	0
16.5269	0
16.5269	0
17.4148	2
17.4148	1
17.4148	1
17.4148	1
17.4148	2
17.4148	1
15.7411	0
15.7411	0
16.5269	0
16.5269	0
16.5269	0
16.5269	0
16.5269	0
16.5269	0
16.5269	0
16.5269	0
16.5269	0
16.5269	0
16.5269	0
16.5269	0
16.5269	0
16.5269	0
16.5269	1
16.5269	0
16.5269	0
16.5269	0
16.5269	0
16.5269	0
16.6383	0
16.6383	0
16.5269	0
16.5269	0
16.5269	0
16.5269	0
16.5269	0
16.1092	1
16.1092	0
16.1092	0
16.5269	0
16.5269	0
16.5269	0
16.5269	0
16.5269	0
16.5269	0
16.5269	0
16.5269	0
16.5269	0
17.6797	0
16.9143	0
16.5269	1
16.6383	0
17.6797	0
17.6797	0
16.5269	0
16.5269	0
17.6797	0
16.5269	0
17.6797	0
16.6383	0
16.5269	0
16.6383	0
20.9895	0
16.5269	0
16.5269	0
16.5269	0
16.5269	0
15.7411	0
16.5269	0
16.5269	0
16.5269	0
15.7411	0
16.5269	0
16.5269	0
16.5269	0
16.5269	0
21.6138	0
16.5269	0
16.5269	1
16.5269	0
16.5269	0
16.5269	0
16.5269	0
15.7411	0
16.5269	0
16.5269	0
16.5269	0
15.7411	0
17.8811	0
17.6797	0
16.5269	0
16.5269	0
16.5269	0
16.5123	0
16.9143	0
17.4148	2
16.9795	1
16.5269	0
16.5269	0
16.5269	0
16.5123	0
16.5269	0
16.5269	0
16.5269	0
16.9795	0
15.7411	0
21.6138	0
16.5269	0
16.5269	0
16.5269	0
16.5269	0
16.5269	0
16.5269	0
16.6383	0
15.7411	0
16.5269	0
16.5269	0
16.5269	0
16.5269	0
16.5269	0
15.7411	1
16.5269	0
16.5269	0
16.5269	0
16.5269	0
17.8811	0
15.7411	1
16.5269	0
23.1322	0
16.5269	0
16.5269	0
15.7411	0
16.5123	0
16.5123	0
16.9795	1
16.9795	0
15.7411	1
21.6138	0
16.5269	0
16.5269	0
16.5269	0
15.7411	0
16.5269	0
16.9795	0
16.6383	0
16.6383	0
16.6383	0
16.6383	0
16.6383	0
16.5269	0
16.5269	0
16.5269	0
16.5269	1
16.5269	0
16.6383	0
16.6383	0
16.5269	0
16.5269	0
16.5269	0
16.5269	0
16.5269	0
16.5269	0
16.5269	0
16.5269	0
16.5269	0
16.5269	0
17.6797	0
17.6797	0
16.5269	0
16.5269	0
16.5269	0
16.5269	0
16.5269	0
16.5269	0
16.5269	0
16.9795	0
16.9795	0
15.7411	1
15.7411	0
15.7411	0
15.7411	0
16.5269	0
16.5269	0
16.9795	1
16.9795	1
16.5269	0
16.5269	0
16.5269	0
16.5269	0
16.5269	0
16.5269	0
16.5269	0
16.5269	0
16.5269	0
16.5269	0
16.5269	0
16.5269	0
16.5269	0
16.5269	0
21.6138	0
16.5269	0
16.5269	0
16.5269	0
16.5269	0
16.5269	0
16.5269	0
16.5269	0
16.5269	0
16.5269	0
16.5269	0
16.5269	0
16.5269	0
16.5269	0
16.5269	0
16.5269	0
16.5269	0
16.5269	0
16.5269	0
16.5269	0
16.5269	0
16.5269	0
16.5269	0
16.5269	0
16.9143	0
16.9143	0
16.5269	0
16.5269	0
17.6797	0
17.6797	0
16.5269	0
16.5269	0
16.5269	0
16.5269	0
16.5269	0
16.5269	0
16.5269	0
16.5269	0
16.9143	0
16.9143	0
17.8811	0
16.9795	2
16.5269	0
15.7411	0
16.9143	0
16.5269	0
16.5269	0
15.7411	0
16.5269	0
16.5269	0
16.5269	0
16.9795	1
16.5269	0
16.5269	0
16.5269	0
17.6797	0
16.5269	0
16.5269	1
16.5269	0
16.5269	0
17.6797	0
17.6797	0
16.5269	0
18.217	0
17.6797	0
16.9143	0
16.9795	2
18.217	0
16.5269	1
16.5269	0
16.5269	0
16.5269	0
19.4833	0
16.5269	0
16.6383	0
17.6797	0
16.5269	0
17.6797	0
16.5269	0
17.6797	0
17.6797	0
16.5269	0
22.506	0
17.6797	0
17.6797	0
16.5269	0
16.5269	1
17.6797	0
17.6797	0
16.6383	0
16.5269	1
16.5269	0
17.6797	0
16.5269	0
16.5269	0
17.6797	0
16.5269	0
17.6797	0
16.7418	0
18.0026	0
16.8733	0
18.0026	0
17.0047	0
16.6383	0
16.5269	1
16.5269	0
17.0047	0
18.217	1
23.1322	2
16.5269	0
16.5269	0
17.6797	0
16.6383	0
16.5269	0
16.6383	0
16.5269	0
17.8811	1
16.5269	0
17.0047	0
16.6383	0
15.7411	1
17.8811	3
16.6383	0
18.5808	0
16.9143	0
17.6797	0
16.6383	0
16.6383	0
16.6383	0
18.217	0
16.6383	0
16.5269	0
16.6383	0
16.5269	0
16.5269	0
16.9143	0
16.5269	0
16.5269	0
16.9143	0
16.6383	0
17.6797	0
16.5269	0
15.7411	1
19.4833	0
16.5269	1
16.6383	0
16.9795	0
16.9795	0
16.9795	0
16.5269	0
16.5269	0
16.5269	0
16.5269	0
16.5269	0
16.5269	0
16.5269	0
16.5269	0
16.5269	0
16.5269	0
17.6797	0
17.6797	0
16.5269	0
16.5269	0
16.5269	0
16.5269	0
16.5269	0
18.217	0
18.217	0
17.6797	0
17.6797	0
17.8811	0
17.8811	0
16.6383	0
16.6383	0
17.6797	0
17.6797	0
16.6383	0
16.6383	0
16.6383	0
16.6383	0
16.6383	0
17.6797	0
17.6797	0
17.6797	0
17.6797	0
16.6383	1
16.6383	0
16.6383	0
16.6383	0
16.6383	0
16.6383	0
17.6797	0
17.6797	0
16.6383	1
16.6383	0
16.6383	0
16.6383	0
16.6383	0
16.6383	0
16.6383	0
16.6383	0
16.6383	0
16.6383	0
18.0026	0
16.6383	0
16.6383	0
16.6383	0
17.8811	1
17.8811	0
17.8811	0
16.6383	1
16.6383	0
16.6383	0
16.6383	0
16.6383	0
16.6383	0
16.6383	0
16.6383	0
16.6383	0
16.6383	0
16.6383	0
16.6383	0
16.6383	0
16.6383	0
16.6383	0
16.6383	0
16.5269	0
16.5269	0
16.5269	3
16.5269	0
16.6383	0
16.9143	0
16.6383	0
16.5269	1
16.5269	0
16.6383	0
23.1938	0
16.5269	0
16.5269	0
16.9795	1
16.5269	0
16.5269	0
16.6383	0
16.6383	0
16.6383	0
16.9143	0
16.7418	0
16.6383	0
16.6383	0
16.6383	0
16.6383	0
16.6383	0
16.9143	0
17.8811	1
17.5132	0
18.5808	1
18.5808	2
18.5808	1
18.5808	2
17.5132	0
18.5808	1
16.5123	1
18.5808	0
18.4819	0
16.7133	0
16.7133	0
18.5808	1
24.4826	3
18.5808	1
18.4819	0
18.5808	1
17.8315	0
17.8315	0
17.91	0
17.5132	0
22.506	0
17.5132	0
17.5132	0
17.5132	0
19.2326	0
17.5132	0
19.2315	0
18.5808	0
18.5808	0
18.5808	0
18.5808	0
18.5808	1
18.5808	0
18.5808	0
18.5808	0
24.4826	3
24.4826	2
19.3806	0
20.9895	0
18.5808	0
18.5808	1
18.5808	0
18.5808	0
18.5808	2
17.5132	0
17.5132	0
17.91	0
17.91	0
17.91	0
17.91	0
18.5808	1
18.5808	0
16.1786	0
17.0047	0
17.0047	1
18.5808	1
18.5808	1
18.0026	1
16.9795	2
16.9795	1
16.9795	1
17.8811	0
17.8811	0
19.4833	1
19.4833	0
16.0404	0
16.0404	0
21.6138	1
16.5123	0
16.0404	0
16.8271	3
18.5808	0
17.79	0
16.8271	0
16.8271	0
16.8271	1
23.1938	0
19.7941	3
16.8271	1
18.5808	0
22.506	0
21.5125	0
16.0404	0
16.8271	0
16.8271	1
16.9143	0
16.8271	1
16.8271	0
18.5808	0
16.8271	1
16.0404	0
16.8271	0
16.5123	0
22.2559	0
19.5563	0
16.0404	0
16.8271	1
16.0404	0
19.5563	0
22.506	0
22.2559	0
18.5808	0
18.5808	0
22.506	0
16.8271	1
16.8271	0
18.5808	0
22.506	0
21.8532	0
21.5125	0
16.8271	1
16.9143	0
16.0404	0
16.8271	2
16.8271	0
16.8271	1
18.5808	0
18.5808	0
24.6958	0
19.2438	0
24.4826	0
16.8271	1
18.5808	0
24.4826	0
16.9143	0
16.5123	0
16.0404	0
16.8271	1
21.5125	0
18.5808	0
16.0404	0
19.7941	0
16.0404	0
16.8271	1
21.8532	0
16.9143	0
16.0404	0
18.5808	0
19.7941	0
16.8271	2
16.9143	0
16.8271	1
16.8271	1
18.5808	0
16.0404	0
16.0404	0
16.0404	0
16.5123	0
16.8271	0
16.0404	0
16.8271	0
16.0404	0
16.8271	1
16.0404	0
18.5808	0
16.5123	0
16.0404	0
16.6324	0
16.8271	1
16.6324	1
16.0404	0
16.8271	1
16.0404	0
16.0404	0
16.8271	0
19.7941	0
19.7941	0
16.8271	1
16.0404	1
16.0404	0
19.7941	0
16.0404	1
16.0404	0
19.7941	1
16.0404	0
16.0404	0
21.6138	1
16.0404	1
16.8271	0
16.0404	0
16.8271	1
16.8271	0
16.6324	0
16.8271	0
16.0404	0
16.0404	0
16.0404	0
16.8271	0
16.0404	0
16.0404	0
16.0404	0
16.8271	1
16.0404	1
16.0404	0
16.0404	0
16.8271	1
16.0404	0
21.6138	0
16.0404	0
19.7941	0
16.8271	0
19.7941	0
16.0404	0
16.8271	1
16.8271	0
16.0404	0
16.8271	1
16.0404	0
21.6138	0
16.0404	0
16.0404	0
16.0404	0
16.6324	0
16.0404	0
16.8271	0
16.6324	0
16.0404	0
16.0404	0
21.6138	0
21.6138	1
16.0404	0
16.0404	0
21.6138	1
16.8271	0
23.1929	0
16.0404	0
16.0404	0
16.8271	0
16.0404	0
16.0404	0
16.8271	1
16.0404	0
16.0404	0
16.8271	0
24.9987	0
16.0404	0
16.8271	0
21.6138	1
16.8271	1
16.0404	0
16.0404	0
16.8271	1
21.6138	1
16.5123	1
16.8271	1
16.0404	0
16.8271	0
16.0404	0
16.0404	0
23.1929	0
16.8271	0
16.0404	0
16.0404	0
16.8271	1
16.6324	0
16.8271	1
16.8271	1
16.8271	1
16.0404	1
16.0404	1
16.8271	1
16.8271	2
21.6138	1
19.7941	1
16.8271	0
21.6138	0
16.6324	1
16.8271	0
16.0404	0
16.0404	0
16.8271	1
16.0404	0
16.8271	1
16.0404	0
16.0404	0
22.506	0
16.0404	1
16.8271	1
16.0404	0
16.0404	0
16.0404	0
16.8271	0
16.8271	2
16.0404	0
16.0404	0
16.8271	1
16.0404	0
16.8271	1
22.506	0
16.0404	0
16.0404	0
16.0404	0
16.5123	1
16.0404	1
16.0404	0
21.6138	0
17.91	0
16.8271	1
16.8271	0
21.6138	1
21.6138	0
17.5132	0
18.4819	0
17.5132	0
17.5132	0
18.5808	1
22.506	1
19.2326	0
18.5808	1
16.5123	1
20.05	0
20.9895	0
18.5808	2
18.5808	0
17.8315	0
18.4819	0
18.5808	0
18.5808	1
18.5808	0
18.4819	0
18.4819	0
20.9895	0
24.4826	3
18.5808	1
18.4819	0
18.4819	0
20.9895	0
20.05	1
18.5808	0
18.5808	1
18.5808	1
18.5808	1
18.4819	0
20.1993	0
22.1768	1
24.4826	2
16.5123	1
16.5123	0
18.5808	1
18.4819	0
18.5808	0
18.4819	0
16.5123	1
20.9895	0
17.79	0
18.5808	1
18.5808	1
20.05	1
20.05	1
19.4833	0
18.5808	1
16.9143	0
20.9895	0
18.5808	1
18.5808	1
20.9895	0
18.0026	0
18.4819	0
17.6797	0
17.0047	0
19.3806	0
20.9895	0
18.5808	1
16.0404	1
16.0404	0
16.0404	0
16.8271	0
16.0404	0
16.9795	0
19.7941	0
16.8271	1
16.6324	1
16.0404	1
16.0404	0
16.0404	0
16.0404	0
16.0404	0
16.8271	1
16.5123	1
16.0404	0
16.8271	1
16.0404	0
16.0404	0
16.5123	0
16.0404	0
19.5563	0
16.8271	0
16.0404	0
16.8271	1
19.7941	0
16.6324	0
16.8271	0
16.8271	0
16.8271	0
16.0404	0
16.8271	1
16.8271	1
16.0404	0
16.5123	0
16.0404	0
16.8271	2
16.0404	0
16.0404	0
16.0404	0
21.5125	0
16.8271	2
19.7941	0
16.5123	0
16.0404	0
16.8271	0
16.8271	1
16.8271	0
16.0404	0
16.8271	1
21.6138	0
16.8271	0
19.7941	0
16.8271	0
16.0404	0
16.0404	0
16.9143	0
19.5563	0
16.8271	2
16.8271	0
16.8271	1
16.0404	0
16.0404	0
16.8271	1
16.0404	1
16.0404	0
16.5123	0
16.0404	0
16.8271	2
16.9143	0
16.0404	0
16.0404	1
16.8271	1
16.0404	0
16.8271	1
16.8271	0
21.6138	0
16.0404	0
21.6138	0
16.0404	1
16.5123	1
16.0404	0
16.8271	1
16.0404	0
21.6138	1
21.6138	0
16.0404	0
16.0404	0
16.0404	0
16.9143	0
16.0404	0
16.0404	0
16.8271	1
21.6138	1
16.8271	0
21.6138	1
16.0404	0
21.6138	0
16.0404	0
21.6138	0
21.6138	0
16.0404	1
16.0404	0
16.0404	0
21.6138	1
21.6138	1
21.6138	1
16.0404	1
21.6138	0
16.0404	0
21.6138	1
16.0404	0
19.7941	0
16.0404	0
21.6138	1
16.6324	0
16.5123	1
16.0404	0
16.8271	0
16.6324	0
16.8271	1
21.6138	0
16.0404	0
16.0404	0
16.8271	1
16.6324	0
16.8271	0
16.0404	0
16.8271	1
21.6138	1
16.0404	0
16.0404	0
16.8271	0
17.79	0
16.0404	1
16.8271	0
16.8271	0
16.0404	0
21.8532	0
16.0404	0
22.506	1
16.7418	3
20.05	0
18.5808	0
18.5808	2
20.05	0
18.5808	0
18.5808	0
17.0047	0
18.5808	1
17.0047	0
20.9895	0
17.91	0
18.5808	1
18.4819	0
18.4819	0
17.5132	0
17.5132	0
16.7133	0
16.8733	2
16.7133	0
18.5808	1
16.7133	0
18.5808	1
16.7133	0
16.7133	3
16.7133	0
16.7133	0
18.4819	0
17.0047	0
16.7133	0
18.5808	2
18.5808	1
17.5132	0
18.0026	3
16.7133	0
16.7133	2
16.7133	0
16.7133	0
16.7133	0
18.4819	0
16.7133	0
16.7133	0
17.5132	1
17.91	0
17.5132	0
17.5132	0
17.91	0
17.5132	0
17.5132	0
17.5132	0
18.5808	2
18.4819	0
16.8271	1
18.0026	3
18.0026	0
18.0026	0
17.8315	1
17.8315	0
18.0026	3
18.0026	1
17.91	0
17.91	0
17.0047	0
17.0047	0
16.8271	1
16.8271	0
16.0404	0
16.0404	1
21.6138	0
16.8271	0
16.8271	1
21.6138	1
16.0404	0
16.5269	0
18.3197	0
16.0404	0
16.5123	1
16.0404	1
16.9143	0
21.6138	0
16.9143	0
16.0404	0
16.8271	2
16.0404	0
21.6145	1
21.6138	2
16.0404	0
21.6138	0
16.8271	2
16.8271	0
16.0404	0
22.506	0
16.9143	1
16.9143	0
22.2443	1
16.9143	0
16.0404	0
16.9143	1
19.7941	3
19.7941	0
16.8271	2
16.9143	0
20.9895	0
22.506	0
18.5808	3
16.9143	0
16.8271	2
16.8271	2
16.8271	1
16.0404	0
16.9143	1
16.8271	2
23.1929	0
16.8271	1
16.8271	1
[truncated: 6,129 more rows]

## Sheet: FigS5
PlotCode	Light-recruit12	Light-recruit23	Change	WD-recruit12	WD-recruit23	Change	Light-dead12	Light-dead23	Change	WD-dead12	WD-dead23
BWI-01	1.86793	1.79167	-0.076258	0.451704	0.458227	0.0065229	1.625	1.74074	0.115741	0.514314	0.451831	-0.0624827
BWI-02	2.41509	2.2	-0.215094	0.559017	0.544218	-0.0147985	1.16176	1.22222	0.060457	0.533275	0.544838	0.0115633
BWI-03	2.47945	2.69444	0.214992	0.545843	0.532615	-0.0132277	1.65957	1.875	0.215426	0.541198	0.519916	-0.0212825
BWI-04	2.61111	2.66667	0.055556	0.57237	0.577857	0.0054868	2.02174	1.86047	-0.161274	0.551158	0.565642	0.0144844
BWI-05	2.82222	2.7234	-0.098818	0.581301	0.58084	-0.0004614	1.25949	1.64942	0.389931	0.516694	0.521111	0.0044169
UDZ-01	2.76	2.89286	0.132857	0.659046	0.621353	-0.0376932	2.88235	3	0.117647	0.630534	0.723683	0.0931487
UDZ-02	2.5	2.5	0	0.60691	0.581286	-0.0256238	2.80952	2.57143	-0.238095	0.602244	0.656077	0.0538335
UDZ-03	2.9	2.85	-0.05	0.553452	0.537594	-0.0158583	2.47222	2.66667	0.194445	0.540991	0.488083	-0.0529082
UDZ-04	2.55556	2.88889	0.333333	0.672863	0.642591	-0.030271	2.71429	2.7931	0.078817	0.640806	0.643035	0.002229
UDZ-05	1.9	2	0.1	0.487507	0.53132	0.0438139	1.70833	1.79661	0.088277	0.55424	0.493385	-0.0608552
UDZ-06	2.27273	3	0.727273	0.60414	0.620328	0.0161884	3	2.8125	-0.1875	0.651111	0.634161	-0.0169503
VRU-01	1.78947	1.95	0.160526	0.620166	0.611529	-0.0086373	NA	1.22772	NA	NA	0.641144	NA
VRU-02	NA	1	NA	NA	0.669212	NA	NA	1	NA	NA	0.669212	NA
VRU-03	1	1	0	0.669212	0.669212	0	1	1	0	0.669212	0.669212	0
VRU-04	2.28571	3	0.714286	0.575587	0.574149	-0.001438	2.33333	2.28378	-0.049549	0.601067	0.600818	-0.0002489
VRU-05	2.2	2.6	0.4	0.565222	0.584522	0.0193	NA	2.375	NA	NA	0.555124	NA
VRU-06	1	1	0	0.668989	0.669212	0.0002227	1	1.47059	0.470588	0.669212	0.638289	-0.0309232

[truncated: 3 more sheets: FigS6, FigS7, FigS8]
